# Supplementary material for: Contribution of major histocompatibility complex class II immunostaining in distinguishing idiopathic inflammatory myopathy subgroups: A histopathological cohort study
Source: J Neuropathol Exp Neurol. 2024 Sep 16;83(12):1060–75. doi: 10.1093/jnen/nlae098 (PMC11576552; doi:10.1093/jnen/nlae098)
Supplement: nlae098_Supplementary_Data [file nlae098_supplementary_data.zip]

Archive with 5 entries (4 files):
- nlae098_Supplementary_Data/
- nlae098_Supplementary_Data/Rays edited Supplemental Data 1. Ab references 1.7.24.docx
- nlae098_Supplementary_Data/Rays edited Supplemental Data 2.docx
- nlae098_Supplementary_Data/Rays edited Supplemental Data 3. Myosin heavy chain.docx
- nlae098_Supplementary_Data/Rays edited Supplemental Data 4. Capillaries .docx
